# Supplementary material for: Social isolation induces hyperactivity and exploration in aged female mice
Source: PLoS One. 2021 Feb 3;16(2):e0245355. doi: 10.1371/journal.pone.0245355 (PMC7857591; doi:10.1371/journal.pone.0245355)
Supplement: S1 Data — (XLSX) [file pone.0245355.s001.xlsx]

## Sheet: Aging_Social_Isolation_Raw_Data
Subject	Condition	Sex	OpenFieldTotalDistance	OpenFieldMeanSpeed	OpenFieldZoneEntriesCenter	OpenFieldPercentTimePeriphery	ElevatedPlusMazeTotalDistance	ElevatedPlusMazeMeanSpeed	ElevatedPlusMazeEntriesOpenArm	ElevatedPlusMazePercentTimeClosedArm	SocialInteractionTimeSecConspecificChamber	SocialInteractionTotalInteractionTimeConspecificseconds	SocialInteractionEntriesinZone5cmConspecific	SocialInteractionNosePokesConspecific	ForcedSwimHighActivityPercentage	ForcedSwimImmobilityPercentage	ForcedSwimLatencyImmobility	FearPreCSFreezing	FearPostCSFreezing	FearMeanContextTestFreezing
1-1	Isolation	Female	2047.97	5.17	2	98.87	471.43	1.65	3	3.04	17.67	8.1	1	3	71.04	18.21	155	0	16.98	53.29
1-2	Isolation	Female	3333.07	7.41	2	98.73	919.37	3.03	6	26.07	138.54	55.99	16	7	47.66	39.99	149.2	0	68.87	73.41
1-3	Isolation	Female	2602.86	6.1	4	97.79	512.11	1.65	14	7.78	114.54	38.02	7	2	79.49	13.46	168.07	0	59.38	44.58
1-4	Isolation	Female	3212.29	6.19	8	94.7	458.31	1.41	14	7.33	4.14	3.72	1	1	43.06	51.86	82.53	0	36.61	60.84
1-5	Isolation	Female	1859.44	4.92	1	99.21	387.41	1.13	17	3.51	112.14	55.59	14	6	60.36	34.09	136	0	17.78	49.57
1-6	Isolation	Female	3669.52	7.97	9	95.49	381.78	1.12	11	5.13	0	0	0	0	50.29	42.09	99.67	0	57.78	55.53
1-7	Isolation	Female	2399.4	4.53	0	99.53	498.07	1.6	9	69.53	133.32	45.06	18	5	87.21	2.71	188.33	1.77	65.35	65.76
1-8	Isolation	Female	1982.42	4.58	4	97.79	459.54	1.48	7	52.56	0	0	0	0	84.75	0.3	400.93	0	48.56	68.82
1-9	Isolation	Female	3273.35	5.34	6	96.21	461.32	1.45	6	85.98	0	0	0	0	48.15	8.12	93.53	0	46.63	76.83
1-10	Isolation	Female	2793.48	6.1	3	97.59	359.07	1.24	8	52.07	265.92	67.54	35	1	73.17	4.78	151.87	0	13.32	74.36
1-11	Isolation	Female	2073.89	3.1	0	99.1	377.89	1.24	7	59.78	0.72	0	0	0	47.45	26.79	122.27	0	11.17	44.33
1-12	Isolation	Female	2974.33	7.92	8	96.54	483.52	1.55	8	43.38	59.4	35.57	8	4	60.91	12.42	162.87	0	22.33	58.78
1-13	Isolation	Female	1710.31	16.35	2	99.65	277.98	1.13	3	89.8	261.6	70.03	36	4	69.62	4.11	127.13	0	24.48	67.69
1-14	Isolation	Female	2113.35	7.2	5	98.35	319.42	1.02	2	76.09	201.54	57.3	27	6	66.86	18.82	90.8	0	62.48	91.06
1-15	Isolation	Female	2050.25	5.82	1	99.29	433.19	1.22	5	78.87	231.39	76.1	36	5	75.41	5.69	167.13	0	11.13	81.67
1-16	Isolation	Female	1630.84	4.33	0	99.44	740.92	2.53	2	81.31	14.28	0	0	0	70.59	10.55	271.53	0	51.78	61.25
1-17	Isolation	Female	1899.81	5.72	1	98.6	846.08	2.53	5	69.42	0	0	0	0	71.73	11.4	142.8	0	42.53	80.85
1-18	Isolation	Female	1593.82	6.13	1	98.97	966.75	2.72	2	76.33	0	0	0	0	66.83	22.35	142.8	0	15.77	67.22
1-19	Isolation	Female	1776.18	4.61	0	99.72	714.52	2.23	3	1.02	184.26	0	0	0	56.3	28.32	101.8	0	20.99	46.59
1-20	Isolation	Female	2189.92	5.01	2	98.08	634.26	1.71	9	0	46.68	33.37	5	4	48.68	42.2	73.87	0	6.25	61.89
2-1	Group	Female	2377.99	11.73	0	99.76	358.28	1.12	9	18.07	299.67	77.35	8	5	56.33	24.56	114.33	0	40.97	66
2-2	Group	Female	3391.4	10.37	7	98.27	313.11	1.11	8	1.8	144.33	36.34	6	3	73.52	9.93	185.73	0	37.94	51.39
2-3	Group	Female	3375.05	8.31	2	98.75	372.7	1.46	5	6.51	22.26	4.85	1	0	52.51	31.31	86.93	0	28.97	64.63
2-4	Group	Female	3561.84	10.23	13	96.39	512.99	1.56	12	6.64	50.73	27.04	6	1	50.64	40.32	127.47	0	46.24	62.63
2-5	Group	Female	2458.58	6.06	2	98.74	363.38	0.95	14	0.18	0	0	0	0	51.47	38.1	105	0	38.78	31.29
2-6	Group	Female	3394.38	4.81	17	85.43	509.22	1.45	11	13.18	79.2	16.09	10	2	54.07	38.6	80.13	0	24.92	63.97
2-7	Group	Female	2920.01	9.32	6	97.86	341.95	1.29	6	4.38	0	0	0	0	66.65	18.3	95.47	0	52.88	74.06
2-8	Group	Female	1846.23	13.81	0	99.61	786.87	2.17	3	85.73	15.27	7.22	4	1	48.35	25.45	106.33	0	28.13	61.5
2-9	Group	Female	3782.65	9.52	4	98.57	1489.16	4.1	7	76.62	0	0	0	0	62.41	6.66	152.6	0	28.53	68.29
2-10	Group	Female	3392.16	6.41	12	95.64	927.02	2.89	7	61.69	28.86	16.88	2	3	33.19	43.25	62.07	0	46.88	49.91
2-11	Group	Female	2722.99	5.75	7	96.02	1182.18	3.21	2	71.93	14.52	0	2	0	53.74	30.79	155.67	14.16	45.54	60.52
2-12	Group	Female	2195.64	7.45	1	99.5	824.48	3.4	2	91.38	0	0	0	0	38.98	38.23	82	0	42.64	71.92
2-13	Group	Female	3740.73	7.8	10	95.42	778.97	2.18	2	78.24	46.8	24.46	8	4	46.9	4.26	110.6	0	27.62	72.47
2-14	Group	Female	2819.8	6.66	6	95.7	707.07	1.9	0	82.22	6.21	3.18	3	1	42.45	41.83	78	0	15.17	67.85
2-15	Group	Female	3258.47	11.23	10	96.79	469.67	1.54	0	94.42	0	0	0	0	51.58	34.5	80.33	0	41.36	64.13
2-16	Group	Female	2837.66	7.95	9	95.28	1015.09	2.65	0	89.09	0	0	0	0	59.41	29.02	102.73	0	48.48	46.89
2-17	Group	Female	3274.19	8.73	11	92.36	942.14	2.81	11	81.13	29.34	9.6	4	1	80.1	2.16	266.13	0.89	34.2	63.39
2-18	Group	Female	3308.96	8.54	7	94.58	840.75	2.45	2	65.62	298.74	94.45	13	6	73.83	9.92	159.13	0	40.42	65.97
2-19	Group	Female	2878.59	9.51	6	98.17	869.33	2.65	1	63.69	5.07	0	0	0	48.34	24.88	73.53	0	25.87	90.35
2-20	Group	Female	3250.86	8.35	10	96.71	944.84	2.77	3	84.07	245.49	38.8	22	3	45.71	43.66	150.53	0	50.45	72.9
