# Supplementary material for: Social isolation induces hyperactivity and exploration in aged female mice
Source: PLoS One. 2021 Feb 3;16(2):e0245355. doi: 10.1371/journal.pone.0245355 (PMC7857591; doi:10.1371/journal.pone.0245355)
Supplement: S2 Data — (XLS) [file pone.0245355.s002.xls]

## Sheet: qPCR data
Fold Differences using the 2^(-DDCT) method with Gapdh used as a housekeeping control
Sample ID	Condition	il6	il1beta	tnf	itgam	bdnf
1-1	Grouped	1.08384	0.821086	1.82819	1.05417	0.962049
1-3	Grouped	1.22811	1.40156	1.87103	1.19355	1.06859
1-7	Grouped	0.954556	0.779883	0.511598	0.944239	1.03409
1-8	Grouped	1.1505	1.02172	1.0102	1.0087	1.47016
1-12	Grouped	0.68918	1.19351	0.532863	0.915943	0.841291
1-13	Grouped	0.893815	0.745345	0.674067	0.964214	0.820459
1-16	Grouped	error	1.30814	0.910071	1.07197	0.722329
1-17	Grouped	error	0.728751	0.66199	0.84721	1.08104
2-1	Isolated	1.14866	1.9029	1.52523	1.02352	0.795532
2-4	Isolated	0.965558	1.03363	1.25155	1.08447	0.782337
2-8	Isolated	1.06064	0.557627	1.10013	0.939866	0.863377
2-9	Isolated	1.16652	0.715701	1.72863	1.03056	0.860769
2-12	Isolated	1.18095	0.801742	1.10673	1.10301	0.977597
2-13	Isolated	1.05825	0.74117	1.23181	1.06403	0.906661
2-16	Isolated	1.19634	0.852811	1.06637	1.12584	0.954555
